# Supplementary material for: Comparing Insect Predation by Birds and Insects in an Apple Orchard and Neighboring Unmanaged Habitat: Implications for Ecosystem Services
Source: Animals (Basel). 2023 May 27;13(11):1785. doi: 10.3390/ani13111785 (PMC10252115; doi:10.3390/ani13111785)
Supplement: Supplementary file 1 [file animals-13-01785-s001.zip]

Archive with 1 entries (1 files):
- animals-2349139-supplementary.pdf
